# Supplementary material for: The Importance of Reading the Skin: Cutaneous Metastases of Pancreatic Cancer, a Systematic Review
Source: J Clin Med. 2023 Dec 24;13(1):104. doi: 10.3390/jcm13010104 (PMC10779471; doi:10.3390/jcm13010104)
Supplement: Supplementary file 1 [file jcm-13-00104-s001.zip]

Archive with 1 entries (1 files):
- jcm-2753892-supplementary.pdf
